# Supplementary material for: Immune regulation by low doses of the DNA methyltransferase inhibitor 5-azacitidine in common human epithelial cancers
Source: Oncotarget. 2014 Feb 16;5(3):587–98. doi: 10.18632/oncotarget.1782 (PMC3996658; doi:10.18632/oncotarget.1782)
Supplement: Supplementary file 2 [file oncotarget-05-587-s002.xlsx]

## Sheet: Sheet1
	Immune regulation by low doses of the DNA methyltransferase inhibitor 5-azacitidine in common human epithelial cancers – Li et al
Table S1A
Upregulated Common Gene sets (80)	Immune	Cell Cycle, Mitosis, Meiosis	Mrna splicing and translation	DNA Replication, and Packaging, Transcription	Others
	DEFENSE_RESPONSE	CELL_CYCLE_CHECKPOINT_GO_0000075	KEGG_RIBOSOME	DNA_REPLICATION	REACTOME_MUSCLE_CONTRACTION
	RESPONSE_TO_WOUNDING	CELL_CYCLE_GO_0007049	REACTOME_SRP_DEPENDENT_COTRANSLATIONAL_PROTEIN_TARGETING_TO_MEMBRANE	DNA_DEPENDENT_DNA_REPLICATION	REACTOME_AMYLOIDS
	INFLAMMATORY_RESPONSE	M_PHASE_OF_MITOTIC_CELL_CYCLE	REACTOME_PEPTIDE_CHAIN_ELONGATION	KEGG_DNA_REPLICATION	REACTOME_POST_CHAPERONIN_TUBULIN_FOLDING_PATHWAY
	KEGG_SYSTEMIC_LUPUS_ERYTHEMATOSUS	MITOSIS	REACTOME_TRANSLATION	REACTOME_NONSENSE_MEDIATED_DECAY_ENHANCED_BY_THE_EXON_JUNCTION_COMPLEX	REACTOME_PREFOLDIN_MEDIATED_TRANSFER_OF_SUBSTRATE_TO_CCT_TRIC
	KEGG_GRAFT_VERSUS_HOST_DISEASE	MITOTIC_CELL_CYCLE	REACTOME_3_UTR_MEDIATED_TRANSLATIONAL_REGULATION	REACTOME_RNA_POL_I_PROMOTER_OPENING	REACTOME_FORMATION_OF_TUBULIN_FOLDING_INTERMEDIATES_BY_CCT_TRIC
	REACTOME_CHEMOKINE_RECEPTORS_BIND_CHEMOKINES	CELL_CYCLE_PHASE	REACTOME_METABOLISM_OF_RNA	REACTOME_PACKAGING_OF_TELOMERE_ENDS
	REACTOME_INFLUENZA_LIFE_CYCLE	CELL_CYCLE_PROCESS	REACTOME_METABOLISM_OF_MRNA	REACTOME_DNA_REPLICATION
	REACTOME_INFLUENZA_VIRAL_RNA_TRANSCRIPTION_AND_REPLICATION	M_PHASE	REACTOME_FORMATION_OF_THE_TERNARY_COMPLEX_AND_SUBSEQUENTLY_THE_43S_COMPLEX	REACTOME_RNA_POL_I_TRANSCRIPTION
	REACTOME_ER_PHAGOSOME_PATHWAY	KEGG_CELL_CYCLE	REACTOME_ACTIVATION_OF_THE_MRNA_UPON_BINDING_OF_THE_CAP_BINDING_COMPLEX_AND_EIFS_AND_SUBSEQUENT_BINDING_TO_43S	REACTOME_TELOMERE_MAINTENANCE
	REACTOME_CYTOKINE_SIGNALING_IN_IMMUNE_SYSTEM	REACTOME_G2_M_CHECKPOINTS	REACTOME_MRNA_SPLICING	REACTOME_RNA_POL_I_RNA_POL_III_AND_MITOCHONDRIAL_TRANSCRIPTION
	REACTOME_ANTIGEN_PROCESSING_CROSS_PRESENTATION	REACTOME_APC_C_CDH1_MEDIATED_DEGRADATION_OF_CDC20_AND_OTHER_APC_C_CDH1_TARGETED_PROTEINS_IN_LATE_MITOSIS_EARLY_G1	REACTOME_DESTABILIZATION_OF_MRNA_BY_AUF1_HNRNP_D0	REACTOME_DNA_STRAND_ELONGATION
	REACTOME_INTERFERON_GAMMA_SIGNALING	REACTOME_MEIOTIC_RECOMBINATION	REACTOME_PROCESSING_OF_CAPPED_INTRON_CONTAINING_PRE_MRNA	REACTOME_ACTIVATION_OF_THE_PRE_REPLICATIVE_COMPLEX
	REACTOME_INTERFERON_ALPHA_BETA_SIGNALING	REACTOME_M_G1_TRANSITION		REACTOME_CHROMOSOME_MAINTENANCE
	REACTOME_ANTIVIRAL_MECHANISM_BY_IFN_STIMULATED_GENES	REACTOME_MEIOSIS		REACTOME_ASSEMBLY_OF_THE_PRE_REPLICATIVE_COMPLEX
	REACTOME_INTERFERON_SIGNALING	REACTOME_CELL_CYCLE_CHECKPOINTS		REACTOME_ACTIVATION_OF_ATR_IN_RESPONSE_TO_REPLICATION_STRESS
	REACTOME_NEGATIVE_REGULATORS_OF_RIG_I_MDA5_SIGNALING	REACTOME_DEPOSITION_OF_NEW_CENPA_CONTAINING_NUCLEOSOMES_AT_THE_CENTROMERE		REACTOME_ORC1_REMOVAL_FROM_CHROMATIN
		REACTOME_MEIOTIC_SYNAPSIS		REACTOME_E2F_MEDIATED_REGULATION_OF_DNA_REPLICATION
		REACTOME_MITOTIC_G1_G1_S_PHASES		REACTOME_SYNTHESIS_OF_DNA
		REACTOME_G1_S_SPECIFIC_TRANSCRIPTION
		REACTOME_APC_C_CDC20_MEDIATED_DEGRADATION_OF_MITOTIC_PROTEINS
		REACTOME_REGULATION_OF_MITOTIC_CELL_CYCLE
		REACTOME_CELL_CYCLE_MITOTIC
		REACTOME_CELL_CYCLE
		REACTOME_MITOTIC_G2_G2_M_PHASES
		REACTOME_MITOTIC_M_M_G1_PHASES
		REACTOME_S_PHASE
		REACTOME_MITOTIC_PROMETAPHASE
		REACTOME_G1_S_TRANSITION
		REACTOME_CYCLIN_E_ASSOCIATED_EVENTS_DURING_G1_S_TRANSITION_
Table S1B
Downregulated Common Gene Sets (52)	Immune	Cell Cycle, Mitosis, Meiosis	Mrna splicing and translation	DNA Replication, and Packaging, Transcription	Others
	KEGG_SYSTEMIC_LUPUS_ERYTHEMATOSUS	MITOSIS	RNA_PROCESSING	REACTOME_CLEAVAGE_OF_GROWING_TRANSCRIPT_IN_THE_TERMINATION_REGION_	KEGG_STEROID_BIOSYNTHESIS
		MITOTIC_CELL_CYCLE	REACTOME_MRNA_SPLICING	REACTOME_DEPOSITION_OF_NEW_CENPA_CONTAINING_NUCLEOSOMES_AT_THE_CENTROMERE	KEGG_VALINE_LEUCINE_AND_ISOLEUCINE_DEGRADATION
		M_PHASE_OF_MITOTIC_CELL_CYCLE	REACTOME_RNA_POL_I_PROMOTER_OPENING	REACTOME_PACKAGING_OF_TELOMERE_ENDS	REACTOME_AMYLOIDS
		M_PHASE	REACTOME_PROCESSING_OF_CAPPED_INTRON_CONTAINING_PRE_MRNA	REACTOME_DNA_REPLICATION	REACTOME_ACTIVATION_OF_CHAPERONE_GENES_BY_XBP1S
		CELL_CYCLE_PHASE	REACTOME_RNA_POL_I_TRANSCRIPTION	REACTOME_CHROMOSOME_MAINTENANCE	REACTOME_CHOLESTEROL_BIOSYNTHESIS
		CELL_CYCLE_PROCESS	REACTOME_MRNA_PROCESSING	REACTOME_DNA_STRAND_ELONGATION	REACTOME_TCA_CYCLE_AND_RESPIRATORY_ELECTRON_TRANSPORT
		REACTOME_CELL_CYCLE	REACTOME_RNA_POL_I_RNA_POL_III_AND_MITOCHONDRIAL_TRANSCRIPTION	REACTOME_TRANSCRIPTION	REACTOME_PERK_REGULATED_GENE_EXPRESSION
		REACTOME_CELL_CYCLE_MITOTIC	REACTOME_CYTOSOLIC_TRNA_AMINOACYLATION	REACTOME_TELOMERE_MAINTENANCE	REACTOME_RESPIRATORY_ELECTRON_TRANSPORT
		REACTOME_MEIOTIC_SYNAPSIS	REACTOME_TRNA_AMINOACYLATION	REACTOME_SYNTHESIS_OF_DNA
		REACTOME_MITOTIC_PROMETAPHASE		REACTOME_ACTIVATION_OF_THE_PRE_REPLICATIVE_COMPLEX
		REACTOME_MITOTIC_M_M_G1_PHASES		REACTOME_ACTIVATION_OF_ATR_IN_RESPONSE_TO_REPLICATION_STRESS
		REACTOME_MEIOTIC_RECOMBINATION		REACTOME_LAGGING_STRAND_SYNTHESIS
		REACTOME_G2_M_CHECKPOINTS		REACTOME_EXTENSION_OF_TELOMERES
		REACTOME_MEIOSIS		REACTOME_E2F_MEDIATED_REGULATION_OF_DNA_REPLICATION
		REACTOME_REGULATION_OF_MITOTIC_CELL_CYCLE		REACTOME_GENERIC_TRANSCRIPTION_PATHWAY
		REACTOME_S_PHASE
		REACTOME_G1_S_TRANSITION
		REACTOME_M_G1_TRANSITION
		REACTOME_G1_S_SPECIFIC_TRANSCRIPTION
	Table S1A: The 80 GSEA gene sets up-regulated with NES > 2.15, FDR < 0.25 by AZA in breast, colorectal, and ovarian cell lines (from Figure 1a).
	Table S1B: The 52 GSEA gene sets down-regulated with NES < -2.15, FDR < 0.25 by AZA in breast, colorectal, and ovarian cell lines (from Figure 1b).
